# Supplementary material for: Equity in the Access of Chinese Immigrants to Healthcare Services in Portugal
Source: Int J Environ Res Public Health. 2023 Jan 30;20(3):2442. doi: 10.3390/ijerph20032442 (PMC9916350; doi:10.3390/ijerph20032442)
Supplement: Supplementary file 1 [file ijerph-20-02442-s001.zip]

Archive with 1 entries (1 files):
- ijerph-2144640-supplementary.pdf
